# Supplementary material for: Polyethylene Glycol-Based Solid Polymer Electrolyte with Disordered Structure Design for All-Solid-State Lithium-Ion Batteries
Source: Micromachines (Basel). 2025 Sep 30;16(10):1123. doi: 10.3390/mi16101123 (PMC12566210; doi:10.3390/mi16101123)
Supplement: Supplementary file 1 [file micromachines-16-01123-s001.zip]

Archive with 1 entries (1 files):
- micromachines-3878825-supplementary.pdf
